# Supplementary material for: Initial Analysis of Plant Soil for Evidence of Pathogens Associated with a Disease of Seedling Ocotea monteverdensis
Source: Microorganisms. 2025 Jul 17;13(7):1682. doi: 10.3390/microorganisms13071682 (PMC12300691; doi:10.3390/microorganisms13071682)
Supplement: Supplementary file 1 [file microorganisms-13-01682-s001.zip]

Archive with 1 entries (1 files):
- microorganisms-3760644-supplementary.pdf
